# Supplementary material for: A new tool for assessing the cultural adaptation of cognitive tests: demonstrating the utility of the Manchester Translation Evaluation Checklist (MTEC) through the Mini-Mental State Examination Urdu
Source: BJPsych Open. 2022 Dec 19;9(1):e5. doi: 10.1192/bjo.2022.620 (PMC9798223; doi:10.1192/bjo.2022.620)
Supplement: Supplementary file 1 [file bjosup.zip]

Archive with 2 entries (2 files):
- S2056472422006202sup001.docx
- S2056472422006202sup002.pdf
